# Supplementary material for: Enhanced Immunogenicity and Protective Effects against SARS-CoV-2 Following Immunization with a Recombinant RBD-IgG Chimeric Protein
Source: Vaccines (Basel). 2024 Mar 27;12(4):356. doi: 10.3390/vaccines12040356 (PMC11054318; doi:10.3390/vaccines12040356)
Supplement: Supplementary file 1 [file vaccines-12-00356-s001.zip]

Archive with 1 entries (1 files):
- vaccines-2863631-supplementary.pdf
